# Supplementary material for: Autofocusing MALDI MS imaging of processed food exemplified by the contaminant acrylamide in German gingerbread
Source: Sci Rep. 2023 Apr 3;13:5400. doi: 10.1038/s41598-023-32004-w (PMC10070467; doi:10.1038/s41598-023-32004-w)
Supplement: Supplementary file 2 — Supplementary Information 2. [file 41598_2023_32004_MOESM2_ESM.clu]

19	9	0
21	10	0
22	11	0
24	11	0
25	12	0
27	13	0
28	14	0
30	15	0
31	15	0
33	16	0
35	17	0
36	18	0
38	19	0
39	19	0
41	20	0
42	21	0
44	22	0
45	23	0
47	24	0
49	24	0
50	25	0
52	26	0
53	27	0
55	28	0
56	28	0
58	29	0
59	30	0
61	31	0
63	32	0
64	32	0
66	33	0
67	34	0
69	35	0
70	36	0
72	36	0
75	38	0
76	38	0
76	39	0
77	39	0
77	39	0
78	39	0
78	40	0
79	40	0
79	40	0
80	40	0
80	41	0
81	41	0
81	41	0
82	41	0
82	42	0
83	42	0
83	42	0
84	42	0
84	43	0
85	43	0
85	43	0
86	43	0
86	44	0
87	44	0
87	44	0
88	44	0
89	45	0
89	45	0
90	45	0
90	45	0
91	46	0
91	46	0
92	46	0
92	46	0
93	47	0
93	47	0
94	47	0
94	47	0
95	48	0
95	48	0
96	48	0
96	48	0
97	49	0
97	49	0
98	49	0
98	49	0
99	50	0
99	50	0
100	50	0
100	50	0
101	51	0
101	51	0
102	51	0
103	51	0
104	52	0
105	52	0
106	53	0
107	53	0
108	54	0
108	54	0
109	55	0
110	55	0
111	55	0
112	56	0
113	56	0
114	57	0
115	57	0
116	58	0
117	58	0
118	59	0
119	59	0
120	59	0
120	60	0
121	60	0
122	61	0
123	61	0
124	62	0
125	62	0
126	63	0
127	63	0
128	63	0
129	64	0
130	64	0
131	65	0
132	65	0
132	66	0
133	66	0
134	66	0
135	67	0
136	67	0
137	68	0
138	68	0
139	69	0
140	69	0
141	70	0
142	70	0
143	70	0
144	71	0
144	71	0
145	72	0
146	72	0
147	73	0
148	73	0
149	74	0
150	74	0
150	75	1
151	76	2
151	76	3
151	77	5
151	78	6
152	79	7
152	79	8
152	80	9
153	81	10
153	82	11
153	82	13
153	83	14
154	84	15
154	85	16
154	86	17
155	86	18
155	87	19
155	88	21
155	89	22
156	89	23
156	90	24
156	91	25
157	92	26
157	92	27
157	93	29
157	94	30
158	95	31
158	95	32
158	96	33
159	97	34
159	98	35
159	99	37
159	99	38
160	100	39
160	101	40
160	102	41
161	102	42
161	103	43
161	104	45
161	105	46
162	105	47
162	106	48
162	107	49
163	108	50
163	109	51
163	109	53
163	110	54
164	111	55
164	112	56
164	112	57
165	113	58
165	114	59
165	115	61
165	115	62
166	116	63
166	117	64
167	118	65
168	118	66
169	119	67
170	120	67
171	121	68
172	121	69
173	122	70
175	123	71
176	123	72
177	124	72
178	125	73
179	126	74
180	126	75
181	127	76
182	128	77
183	129	78
184	129	78
185	130	79
186	131	80
187	131	81
188	132	82
189	133	83
190	134	83
192	134	84
193	135	85
194	136	86
195	136	87
196	137	88
197	138	88
198	139	89
199	139	90
200	140	91
202	143	93
204	145	96
206	148	98
208	150	100
210	153	102
212	155	105
214	158	107
216	160	109
218	163	112
220	165	114
222	168	116
224	170	118
226	173	121
228	176	123
229	178	125
231	181	128
233	183	130
235	186	132
237	188	134
239	191	137
241	193	139
243	196	141
245	198	144
247	201	146
249	203	148
251	206	150
253	208	153
255	211	155
